# Supplementary material for: Coenzyme Q10 Supplementation in Athletes: A Systematic Review
Source: Nutrients. 2023 Sep 15;15(18):3990. doi: 10.3390/nu15183990 (PMC10535924; doi:10.3390/nu15183990)
Supplement: Supplementary file 1 [file nutrients-15-03990-s001.zip]

Archive with 1 entries (1 files):
- nutrients-2593007-supplementary.pdf
